# Supplementary material for: Performances of Limited Area Models for the WORKLIMATE Heat–Health Warning System to Protect Worker’s Health and Productivity in Italy
Source: Int J Environ Res Public Health. 2021 Sep 21;18(18):9940. doi: 10.3390/ijerph18189940 (PMC8466979; doi:10.3390/ijerph18189940)
Supplement: Supplementary file 1 [file ijerph-18-09940-s001.zip]

Archive with 1 entries (1 files):
- ijerph-1346203-supplementary.pdf
